# Supplementary material for: Intervertebral Disc Elastography to Relate Shear Modulus and Relaxometry in Compression and Bending
Source: Bioengineering (Basel). 2026 Apr 8;13(4):437. doi: 10.3390/bioengineering13040437 (PMC13113507; doi:10.3390/bioengineering13040437)
Supplement: Supplementary file 1 [file bioengineering-13-00437-s001.zip]

Archive with 1 entries (1 files):
- bioengineering-4203124-supplementary.pdf
